# Supplementary material for: A seafloor habitat map for the Australian continental shelf
Source: Sci Data. 2019 Jul 11;6:120. doi: 10.1038/s41597-019-0126-2 (PMC6624293; doi:10.1038/s41597-019-0126-2)
Supplement: Supplementary file 1 — Download metadata file [file 41597_2019_126_MOESM1_ESM.zip]

Archive with 3 entries (3 files):
- a_Lucieer786A_assay.txt
- s_Lucieer786A_study.txt
- i_Investigation.txt
