# Supplementary material for: A seafloor habitat map for the Australian continental shelf
Source: Sci Data. 2019 Jul 11;6:120. doi: 10.1038/s41597-019-0126-2 (PMC6624293; doi:10.1038/s41597-019-0126-2)
Supplement: Supplementary file 1 — Download metadata file [file 41597_2019_126_MOESM1_ESM.zip › a_Lucieer786A_assay.txt]

Sample Name	Protocol REF	Assay Name	Raw Data File	Comment[Data Repository]	Comment[Data Record Accession]	Comment[Data Record URI]
Seamap Tasmania	data reclassification and amalgamation	Seamap Tasmania contribution to Seamap Australia national bethic habitat layer	SeamapAus_nat_layer_archive_2018.11.26.zip	Institute for Marine and Antarctic Studies, University of Tasmania	doi:10.25959/5c06fc1beded6	https://doi.org/10.25959/5c06fc1beded6
South Australian Benthic Marine Habitats	data reclassification and amalgamation	South Australian Benthic Marine Habitats contribution to Seamap Australia national bethic habitat layer	SeamapAus_nat_layer_archive_2018.11.26.zip	Institute for Marine and Antarctic Studies, University of Tasmania	doi:10.25959/5c06fc1beded6	https://doi.org/10.25959/5c06fc1beded6
Victorian Biotopes Gippsland Lakes	data reclassification and amalgamation	Victorian Biotopes Gippsland Lakes contribution to Seamap Australia national bethic habitat layer	SeamapAus_nat_layer_archive_2018.11.26.zip	Institute for Marine and Antarctic Studies, University of Tasmania	doi:10.25959/5c06fc1beded6	https://doi.org/10.25959/5c06fc1beded6
Victorian Biotopes Open Coasts	data reclassification and amalgamation	Victorian Biotopes Open Coasts contribution to Seamap Australia national bethic habitat layer	SeamapAus_nat_layer_archive_2018.11.26.zip	Institute for Marine and Antarctic Studies, University of Tasmania	doi:10.25959/5c06fc1beded6	https://doi.org/10.25959/5c06fc1beded6
Victorian Biotopes Port Phillip Bay	data reclassification and amalgamation	Victorian Biotopes Port Phillip Bay contribution to Seamap Australia national bethic habitat layer	SeamapAus_nat_layer_archive_2018.11.26.zip	Institute for Marine and Antarctic Studies, University of Tasmania	doi:10.25959/5c06fc1beded6	https://doi.org/10.25959/5c06fc1beded6
Victorian Biotopes Western Port Bay	data reclassification and amalgamation	Victorian Biotopes Western Port Bay contribution to Seamap Australia national bethic habitat layer	SeamapAus_nat_layer_archive_2018.11.26.zip	Institute for Marine and Antarctic Studies, University of Tasmania	doi:10.25959/5c06fc1beded6	https://doi.org/10.25959/5c06fc1beded6
NSW Estuarine Inventory	data reclassification and amalgamation	NSW Estuarine Inventory contribution to Seamap Australia national bethic habitat layer	SeamapAus_nat_layer_archive_2018.11.26.zip	Institute for Marine and Antarctic Studies, University of Tasmania	doi:10.25959/5c06fc1beded6	https://doi.org/10.25959/5c06fc1beded6
NSW Estuarine Macrophytes	data reclassification and amalgamation	NSW Estuarine Macrophytes contribution to Seamap Australia national bethic habitat layer	SeamapAus_nat_layer_archive_2018.11.26.zip	Institute for Marine and Antarctic Studies, University of Tasmania	doi:10.25959/5c06fc1beded6	https://doi.org/10.25959/5c06fc1beded6
NSW Marine Habitats 2002	data reclassification and amalgamation	NSW Marine Habitats 2002 contribution to Seamap Australia national bethic habitat layer	SeamapAus_nat_layer_archive_2018.11.26.zip	Institute for Marine and Antarctic Studies, University of Tasmania	doi:10.25959/5c06fc1beded6	https://doi.org/10.25959/5c06fc1beded6
Seabed habitat New South Wales State Waters	data reclassification and amalgamation	Seabed habitat New South Wales State Waters contribution to Seamap Australia national bethic habitat layer	SeamapAus_nat_layer_archive_2018.11.26.zip	Institute for Marine and Antarctic Studies, University of Tasmania	doi:10.25959/5c06fc1beded6	https://doi.org/10.25959/5c06fc1beded6
Heron Reef Benthic Communities and Geomorphic Zones	data reclassification and amalgamation	Heron Reef Benthic Communities and Geomorphic Zones contribution to Seamap Australia national bethic habitat layer	SeamapAus_nat_layer_archive_2018.11.26.zip	Institute for Marine and Antarctic Studies, University of Tasmania	doi:10.25959/5c06fc1beded6	https://doi.org/10.25959/5c06fc1beded6
GBRWHA Seagrass Composite	data reclassification and amalgamation	GBRWHA Seagrass Composite contribution to Seamap Australia national bethic habitat layer	SeamapAus_nat_layer_archive_2018.11.26.zip	Institute for Marine and Antarctic Studies, University of Tasmania	doi:10.25959/5c06fc1beded6	https://doi.org/10.25959/5c06fc1beded6
Dugong and Turtle Seagrass Habitats in NW Torres Strait	data reclassification and amalgamation	Dugong and Turtle Seagrass Habitats in NW Torres Strait contribution to Seamap Australia national bethic habitat layer	SeamapAus_nat_layer_archive_2018.11.26.zip	Institute for Marine and Antarctic Studies, University of Tasmania	doi:10.25959/5c06fc1beded6	https://doi.org/10.25959/5c06fc1beded6
Gold Coast Seagrass	data reclassification and amalgamation	Gold Coast Seagrass contribution to Seamap Australia national bethic habitat layer	SeamapAus_nat_layer_archive_2018.11.26.zip	Institute for Marine and Antarctic Studies, University of Tasmania	doi:10.25959/5c06fc1beded6	https://doi.org/10.25959/5c06fc1beded6
Moreton Bay Seagrass 2004	data reclassification and amalgamation	Moreton Bay Seagrass 2004 contribution to Seamap Australia national bethic habitat layer	SeamapAus_nat_layer_archive_2018.11.26.zip	Institute for Marine and Antarctic Studies, University of Tasmania	doi:10.25959/5c06fc1beded6	https://doi.org/10.25959/5c06fc1beded6
Moreton Bay Seagrass 2011	data reclassification and amalgamation	Moreton Bay Seagrass 2011 contribution to Seamap Australia national bethic habitat layer	SeamapAus_nat_layer_archive_2018.11.26.zip	Institute for Marine and Antarctic Studies, University of Tasmania	doi:10.25959/5c06fc1beded6	https://doi.org/10.25959/5c06fc1beded6
Moreton Bay Coral 2004	data reclassification and amalgamation	Moreton Bay Coral 2004 contribution to Seamap Australia national bethic habitat layer	SeamapAus_nat_layer_archive_2018.11.26.zip	Institute for Marine and Antarctic Studies, University of Tasmania	doi:10.25959/5c06fc1beded6	https://doi.org/10.25959/5c06fc1beded6
Eastern Banks Seagrass Species Moreton Bay	data reclassification and amalgamation	Eastern Banks Seagrass Species Moreton Bay contribution to Seamap Australia national bethic habitat layer	SeamapAus_nat_layer_archive_2018.11.26.zip	Institute for Marine and Antarctic Studies, University of Tasmania	doi:10.25959/5c06fc1beded6	https://doi.org/10.25959/5c06fc1beded6
Queensland Coastal Wetland Resources	data reclassification and amalgamation	Queensland Coastal Wetland Resources contribution to Seamap Australia national bethic habitat layer	SeamapAus_nat_layer_archive_2018.11.26.zip	Institute for Marine and Antarctic Studies, University of Tasmania	doi:10.25959/5c06fc1beded6	https://doi.org/10.25959/5c06fc1beded6
Queensland reefs and shoals	data reclassification and amalgamation	Queensland reefs and shoals contribution to Seamap Australia national bethic habitat layer	SeamapAus_nat_layer_archive_2018.11.26.zip	Institute for Marine and Antarctic Studies, University of Tasmania	doi:10.25959/5c06fc1beded6	https://doi.org/10.25959/5c06fc1beded6
Low Isles Seagrass	data reclassification and amalgamation	Low Isles Seagrass contribution to Seamap Australia national bethic habitat layer	SeamapAus_nat_layer_archive_2018.11.26.zip	Institute for Marine and Antarctic Studies, University of Tasmania	doi:10.25959/5c06fc1beded6	https://doi.org/10.25959/5c06fc1beded6
Torres Strait Seagrass Mapping Consolidation	data reclassification and amalgamation	Torres Strait Seagrass Mapping Consolidation contribution to Seamap Australia national bethic habitat layer	SeamapAus_nat_layer_archive_2018.11.26.zip	Institute for Marine and Antarctic Studies, University of Tasmania	doi:10.25959/5c06fc1beded6	https://doi.org/10.25959/5c06fc1beded6
Darwin Harbour Marine Habitats Communities	data reclassification and amalgamation	Darwin Harbour Marine Habitats Communities contribution to Seamap Australia national bethic habitat layer	SeamapAus_nat_layer_archive_2018.11.26.zip	Institute for Marine and Antarctic Studies, University of Tasmania	doi:10.25959/5c06fc1beded6	https://doi.org/10.25959/5c06fc1beded6
Mangrove mapping of Bynoe Harbour	data reclassification and amalgamation	Mangrove mapping of Bynoe Harbour contribution to Seamap Australia national bethic habitat layer	SeamapAus_nat_layer_archive_2018.11.26.zip	Institute for Marine and Antarctic Studies, University of Tasmania	doi:10.25959/5c06fc1beded6	https://doi.org/10.25959/5c06fc1beded6
Mangrove mapping of Darwin Harbour	data reclassification and amalgamation	Mangrove mapping of Darwin Harbour contribution to Seamap Australia national bethic habitat layer	SeamapAus_nat_layer_archive_2018.11.26.zip	Institute for Marine and Antarctic Studies, University of Tasmania	doi:10.25959/5c06fc1beded6	https://doi.org/10.25959/5c06fc1beded6
Mangroves of the Northern Territory	data reclassification and amalgamation	Mangroves of the Northern Territory contribution to Seamap Australia national bethic habitat layer	SeamapAus_nat_layer_archive_2018.11.26.zip	Institute for Marine and Antarctic Studies, University of Tasmania	doi:10.25959/5c06fc1beded6	https://doi.org/10.25959/5c06fc1beded6
Darwin Harbour Seabed Mapping	data reclassification and amalgamation	Darwin Harbour Seabed Mapping contribution to Seamap Australia national bethic habitat layer	SeamapAus_nat_layer_archive_2018.11.26.zip	Institute for Marine and Antarctic Studies, University of Tasmania	doi:10.25959/5c06fc1beded6	https://doi.org/10.25959/5c06fc1beded6
Seagrass meadows of Arnhem Land and Gulf of Carpentaria	data reclassification and amalgamation	Seagrass meadows of Arnhem Land and Gulf of Carpentaria contribution to Seamap Australia national bethic habitat layer	SeamapAus_nat_layer_archive_2018.11.26.zip	Institute for Marine and Antarctic Studies, University of Tasmania	doi:10.25959/5c06fc1beded6	https://doi.org/10.25959/5c06fc1beded6
Changes in Seagrass in Cockburn Sound WA	data reclassification and amalgamation	Changes in Seagrass in Cockburn Sound WA contribution to Seamap Australia national bethic habitat layer	SeamapAus_nat_layer_archive_2018.11.26.zip	Institute for Marine and Antarctic Studies, University of Tasmania	doi:10.25959/5c06fc1beded6	https://doi.org/10.25959/5c06fc1beded6
Northwest Shelf Ecosystem Characterisation NWSJEMS	data reclassification and amalgamation	Northwest Shelf Ecosystem Characterisation NWSJEMS contribution to Seamap Australia national bethic habitat layer	SeamapAus_nat_layer_archive_2018.11.26.zip	Institute for Marine and Antarctic Studies, University of Tasmania	doi:10.25959/5c06fc1beded6	https://doi.org/10.25959/5c06fc1beded6
Mapping Selected Areas of Cockburn Sound WA	data reclassification and amalgamation	Mapping Selected Areas of Cockburn Sound WA contribution to Seamap Australia national bethic habitat layer	SeamapAus_nat_layer_archive_2018.11.26.zip	Institute for Marine and Antarctic Studies, University of Tasmania	doi:10.25959/5c06fc1beded6	https://doi.org/10.25959/5c06fc1beded6
Marine Habitats of Western Australia	data reclassification and amalgamation	Marine Habitats of Western Australia contribution to Seamap Australia national bethic habitat layer	SeamapAus_nat_layer_archive_2018.11.26.zip	Institute for Marine and Antarctic Studies, University of Tasmania	doi:10.25959/5c06fc1beded6	https://doi.org/10.25959/5c06fc1beded6
WA Marine Futures Project Biota	data reclassification and amalgamation	WA Marine Futures Project Biota contribution to Seamap Australia national bethic habitat layer	SeamapAus_nat_layer_archive_2018.11.26.zip	Institute for Marine and Antarctic Studies, University of Tasmania	doi:10.25959/5c06fc1beded6	https://doi.org/10.25959/5c06fc1beded6
WA Marine Futures Project Reef Habitat	data reclassification and amalgamation	WA Marine Futures Project Reef Habitat contribution to Seamap Australia national bethic habitat layer	SeamapAus_nat_layer_archive_2018.11.26.zip	Institute for Marine and Antarctic Studies, University of Tasmania	doi:10.25959/5c06fc1beded6	https://doi.org/10.25959/5c06fc1beded6
WA Seagrass Synthesis 2013	data reclassification and amalgamation	WA Seagrass Synthesis 2013 contribution to Seamap Australia national bethic habitat layer	SeamapAus_nat_layer_archive_2018.11.26.zip	Institute for Marine and Antarctic Studies, University of Tasmania	doi:10.25959/5c06fc1beded6	https://doi.org/10.25959/5c06fc1beded6
Coastal Waterways Geomorphic Habitat Mapping	data reclassification and amalgamation	Coastal Waterways Geomorphic Habitat Mapping contribution to Seamap Australia national bethic habitat layer	SeamapAus_nat_layer_archive_2018.11.26.zip	Institute for Marine and Antarctic Studies, University of Tasmania	doi:10.25959/5c06fc1beded6	https://doi.org/10.25959/5c06fc1beded6
