# Supplementary material for: A seafloor habitat map for the Australian continental shelf
Source: Sci Data. 2019 Jul 11;6:120. doi: 10.1038/s41597-019-0126-2 (PMC6624293; doi:10.1038/s41597-019-0126-2)
Supplement: Supplementary file 1 — Download metadata file [file 41597_2019_126_MOESM1_ESM.zip › s_Lucieer786A_study.txt]

Source Name	Characteristics[geographical location]	Term Source REF	Term Accession Number	Characteristics[environment type]	Term Source REF	Term Accession Number	Protocol REF	Sample Name	Factor Value[geographic location]
SeaMap Tasmania Habitat Data	Australia	GAZ	GAZ:00000463	sea floor	ENVO	ENVO:00000482	standardization of seafloor classes (reclassification)	Seamap Tasmania	Tasmania
South Australia State Marine Benthic Habitats DEWNR	Australia	GAZ	GAZ:00000463	sea floor	ENVO	ENVO:00000482	standardization of seafloor classes (reclassification)	South Australian Benthic Marine Habitats	South Australia
Victorian Benthic Habitats - Gippsland Lakes CBICS	Australia	GAZ	GAZ:00000463	sea floor	ENVO	ENVO:00000482	standardization of seafloor classes (reclassification)	Victorian Biotopes Gippsland Lakes	Victoria
Victorian Benthic Habitats - Open Coasts	Australia	GAZ	GAZ:00000463	sea floor	ENVO	ENVO:00000482	standardization of seafloor classes (reclassification)	Victorian Biotopes Open Coasts	Victoria
Victorian Benthic Habitats - Port Phillip Bay CBICS	Australia	GAZ	GAZ:00000463	sea floor	ENVO	ENVO:00000482	standardization of seafloor classes (reclassification)	Victorian Biotopes Port Phillip Bay	Victoria
Victorian Benthic Habitats - Western Port Bay CBICS	Australia	GAZ	GAZ:00000463	sea floor	ENVO	ENVO:00000482	standardization of seafloor classes (reclassification)	Victorian Biotopes Western Port Bay	Victoria
An Estuarine Inventory for New South Wales, Australia	Australia	GAZ	GAZ:00000463	sea floor	ENVO	ENVO:00000482	standardization of seafloor classes (reclassification)	NSW Estuarine Inventory	New South Wales
Estuarine Macrophytes of NSW	Australia	GAZ	GAZ:00000463	sea floor	ENVO	ENVO:00000482	standardization of seafloor classes (reclassification)	NSW Estuarine Macrophytes	New South Wales
NSW Marine Habitats 2002	Australia	GAZ	GAZ:00000463	sea floor	ENVO	ENVO:00000482	standardization of seafloor classes (reclassification)	NSW Marine Habitats 2002	New South Wales
Seabed habitat New South Wales State Waters	Australia	GAZ	GAZ:00000463	sea floor	ENVO	ENVO:00000482	standardization of seafloor classes (reclassification)	Seabed habitat New South Wales State Waters	New South Wales
Benthic communities and geomorphic zones of Heron Reef	Australia	GAZ	GAZ:00000463	sea floor	ENVO	ENVO:00000482	standardization of seafloor classes (reclassification)	Heron Reef Benthic Communities and Geomorphic Zones	Queensland
Collation of spatial seagrass data from 1984 - 2014 for the Great Barrier Reef World Heritage Area	Australia	GAZ	GAZ:00000463	sea floor	ENVO	ENVO:00000482	standardization of seafloor classes (reclassification)	GBRWHA Seagrass Composite	Queensland
Dugong and Turtle seagrass habitats in the North-West Torres Strait	Australia	GAZ	GAZ:00000463	sea floor	ENVO	ENVO:00000482	standardization of seafloor classes (reclassification)	Dugong and Turtle Seagrass Habitats in NW Torres Strait	Queensland
Gold Coast Broadwater Seagrass mapping 2005/08	Australia	GAZ	GAZ:00000463	sea floor	ENVO	ENVO:00000482	standardization of seafloor classes (reclassification)	Gold Coast Seagrass	Queensland
Habitat map of seagrass cover in Moreton Bay, 2004	Australia	GAZ	GAZ:00000463	sea floor	ENVO	ENVO:00000482	standardization of seafloor classes (reclassification)	Moreton Bay Seagrass 2004	Queensland
Habitat map of seagrass cover in Moreton Bay, 2011	Australia	GAZ	GAZ:00000463	sea floor	ENVO	ENVO:00000482	standardization of seafloor classes (reclassification)	Moreton Bay Seagrass 2011	Queensland
Moreton Bay coral 2004	Australia	GAZ	GAZ:00000463	sea floor	ENVO	ENVO:00000482	standardization of seafloor classes (reclassification)	Moreton Bay Coral 2004	Queensland
Multi-temporal mapping of seagrass cover, species and biomass of the Eastern Banks, Moreton Bay	Australia	GAZ	GAZ:00000463	sea floor	ENVO	ENVO:00000482	standardization of seafloor classes (reclassification)	Eastern Banks Seagrass Species Moreton Bay	Queensland
Queensland Coastal Wetlands Resources Mapping Data	Australia	GAZ	GAZ:00000463	sea floor	ENVO	ENVO:00000482	standardization of seafloor classes (reclassification)	Queensland Coastal Wetland Resources	Queensland
Queensland reefs and shoals	Australia	GAZ	GAZ:00000463	sea floor	ENVO	ENVO:00000482	standardization of seafloor classes (reclassification)	Queensland reefs and shoals	Queensland
Seagrass and associated benthic community data derived from field surveys at Low Isles, Great Barrier Reef 1997	Australia	GAZ	GAZ:00000463	sea floor	ENVO	ENVO:00000482	standardization of seafloor classes (reclassification)	Low Isles Seagrass	Queensland
Torres Strait Seagrass Mapping Consolidation	Australia	GAZ	GAZ:00000463	sea floor	ENVO	ENVO:00000482	standardization of seafloor classes (reclassification)	Torres Strait Seagrass Mapping Consolidation	Queensland
Darwin Harbour marine habitats	Australia	GAZ	GAZ:00000463	sea floor	ENVO	ENVO:00000482	standardization of seafloor classes (reclassification)	Darwin Harbour Marine Habitats Communities	Northern Territory
Mangrove mapping of Bynoe Harbour	Australia	GAZ	GAZ:00000463	sea floor	ENVO	ENVO:00000482	standardization of seafloor classes (reclassification)	Mangrove mapping of Bynoe Harbour	Northern Territory
Mangrove mapping of Darwin Harbour	Australia	GAZ	GAZ:00000463	sea floor	ENVO	ENVO:00000482	standardization of seafloor classes (reclassification)	Mangrove mapping of Darwin Harbour	Northern Territory
Mangroves of the Northern Territory, 1:100,000	Australia	GAZ	GAZ:00000463	sea floor	ENVO	ENVO:00000482	standardization of seafloor classes (reclassification)	Mangroves of the Northern Territory	Northern Territory
Mapping and classification of Darwin Harbour seabed	Australia	GAZ	GAZ:00000463	sea floor	ENVO	ENVO:00000482	standardization of seafloor classes (reclassification)	Darwin Harbour Seabed Mapping	Northern Territory
Seagrass meadows of Arnhem Land, Kakadu and Gulf of Carpentaria	Australia	GAZ	GAZ:00000463	sea floor	ENVO	ENVO:00000482	standardization of seafloor classes (reclassification)	Seagrass meadows of Arnhem Land and Gulf of Carpentaria	Western Australia
Changes in seagrass coverage in Cockburn Sound, Western Australia between 1967 and 1999	Australia	GAZ	GAZ:00000463	sea floor	ENVO	ENVO:00000482	standardization of seafloor classes (reclassification)	Changes in Seagrass in Cockburn Sound WA	Western Australia
Ecosystem characterisation of Australias North West Shelf	Australia	GAZ	GAZ:00000463	sea floor	ENVO	ENVO:00000482	standardization of seafloor classes (reclassification)	Northwest Shelf Ecosystem Characterisation NWSJEMS	Western Australia
Mapping of selected areas of Cockburn Sound, Western Australia	Australia	GAZ	GAZ:00000463	sea floor	ENVO	ENVO:00000482	standardization of seafloor classes (reclassification)	Mapping Selected Areas of Cockburn Sound WA	Western Australia
Marine Habitats of Western Australia	Australia	GAZ	GAZ:00000463	sea floor	ENVO	ENVO:00000482	standardization of seafloor classes (reclassification)	Marine Habitats of Western Australia	Western Australia
WA Marine Futures Project - biota	Australia	GAZ	GAZ:00000463	sea floor	ENVO	ENVO:00000482	standardization of seafloor classes (reclassification)	WA Marine Futures Project Biota	Western Australia
WA Marine Futures Project - reef habitat	Australia	GAZ	GAZ:00000463	sea floor	ENVO	ENVO:00000482	standardization of seafloor classes (reclassification)	WA Marine Futures Project Reef Habitat	Western Australia
WA Seagrass Synthesis 2013	Australia	GAZ	GAZ:00000463	sea floor	ENVO	ENVO:00000482	standardization of seafloor classes (reclassification)	WA Seagrass Synthesis 2013	Western Australia
Australian Coastal Waterways geomorphic habitat mapping	Australia	GAZ	GAZ:00000463	sea floor	ENVO	ENVO:00000482	standardization of seafloor classes (reclassification)	Coastal Waterways Geomorphic Habitat Mapping	Australia
