# Supplementary material for: A seafloor habitat map for the Australian continental shelf
Source: Sci Data. 2019 Jul 11;6:120. doi: 10.1038/s41597-019-0126-2 (PMC6624293; doi:10.1038/s41597-019-0126-2)
Supplement: Supplementary file 1 — Download metadata file [file 41597_2019_126_MOESM1_ESM.zip › i_Investigation.txt]

# Investigation File generated for Scientific Data with Investigation File Authoring Tool version 0.1.0 on 20/06/2019 - This metadata file is CC0
ONTOLOGY SOURCE REFERENCE
Term Source Name	GAZ	ERO	OBI	ENVO	NCIT
Term Source File	http://data.bioontology.org/ontologies/GAZ	http://data.bioontology.org/ontologies/ERO	http://data.bioontology.org/ontologies/OBI	http://data.bioontology.org/ontologies/ENVO	http://data.bioontology.org/ontologies/NCIT
Term Source Version	$Revision: 1.512 $	2013-08-02	2014-08-18		17.06d
Term Source Description	Gazetteer	Eagle-I Research Resource Ontology	Ontology for Biomedical Investigations	Environment Ontology	National Cancer Institute Thesaurus
INVESTIGATION
Investigation Identifier
Investigation Title
Investigation Description
Investigation Submission Date
Investigation Public Release Date
INVESTIGATION PUBLICATIONS
Investigation PubMed ID
Investigation Publication DOI
Investigation Publication Author List
Investigation Publication Title
Investigation Publication Status
Investigation Publication Status Term Accession Number
Investigation Publication Status Term Source REF
INVESTIGATION CONTACTS
Investigation Person Last Name
Investigation Person Mid Initials
Investigation Person First Name
Investigation Person Address
Investigation Person Phone
Investigation Person Fax
Investigation Person Email
Investigation Person Affiliation
Investigation Person Roles
Investigation Person Roles Term Accession Number
Investigation Person Roles Term Source REF
STUDY
Study Identifier	10.1038/s41597-019-0126-2
Study Title	A seafloor habitat map for the Australian continental shelf
Study Submission Date	19/02/2019
Study Public Release Date	11/07/2019
Study Description	https://www.nature.com/articles/s41597-019-0126-2
Study File Name	s_Lucieer786A_study.txt
Comment[Subject Keywords]	""
Comment[Manuscript Licence]	CC BY-4.0
Comment[Experimental Metadata Licence]	CC0
Comment[Supplementary Information File Name]
Comment[Supplementary Information File Type]
Comment[Supplementary Information File URL]
Comment[Data Repository]	Institute for Marine and Antarctic Studies, University of Tasmania
Comment[Data Record Accession]	doi:10.25959/5c06fc1beded6
Comment[Data Record URI]	https://doi.org/10.25959/5c06fc1beded6
STUDY DESIGN DESCRIPTORS
Study Design Type	data integration objective	biodiversity assessment objective
Study Design Type Term Accession Number	ERO:0100092	OBI:0001969
Study Design Type Term Source REF	ERO	OBI
STUDY PUBLICATIONS
Study PubMed ID
Study Publication DOI
Study Publication Author List
Study Publication Title
Study Publication Status
Study Publication Status Term Accession Number
Study Publication Status Term Source REF
STUDY FACTORS
Study Factor Name	geographic location
Study Factor Type	geographic location
Study Factor Type Term Accession Number	GAZ:00000448
Study Factor Type Term Source REF	OBI
STUDY ASSAYS
Study Assay Measurement Type	habitat
Study Assay Measurement Type Term Accession Number	ENVO:01000739
Study Assay Measurement Type Term Source REF	ENVO
Study Assay Technology Type	digital curation
Study Assay Technology Type Term Accession Number	OBI:0302914
Study Assay Technology Type Term Source REF	OBI
Study Assay Technology Platform	""
Study Assay File Name	a_Lucieer786A_assay.txt
STUDY PROTOCOLS
Study Protocol Name	standardization of seafloor classes (reclassification)	data reclassification and amalgamation
Study Protocol Type	Preparation	data transformation
Study Protocol Type Term Accession Number	NCIT:C25625	OBI:0200000
Study Protocol Type Term Source REF	NCIT	ERO
Study Protocol Description		
Study Protocol URI	""	""
Study Protocol Version		
Study Protocol Parameters Name	""	""
Study Protocol Parameters Name Term Accession Number	""	""
Study Protocol Parameters Name Term Source REF	""	""
Study Protocol Components Name	""	""
Study Protocol Components Type	""	""
Study Protocol Components Type Term Accession Number	""	""
Study Protocol Components Type Term Source REF	""	""
STUDY CONTACTS
Study Person Last Name	Lucieer	Barrett	Butler	Flukes	Ierodiaconou	Ingleton	Jordan	Monk	Meeuwig	Porter-Smith	Smit	Walsh	Wright	Johnson
Study Person First Name	Vanessa	Neville	Claire	Emma	Daniel	Tim	Alan	Jacquomo	Jessica	Rick	Neil	Peter	Alison	Craig
Study Person Mid Initials
Study Person Email	vanessa.lucieer@utas.edu.au	""	""	""	""	""	""	""	""	""	""	""	""	""
Study Person Phone
Study Person Fax
Study Person Address
Study Person Affiliation	Institute for Marine and Antarctic Studies, University of Tasmania, Private Bag 129, Hobart, Tasmania, 7001, Australia	Institute for Marine and Antarctic Studies, University of Tasmania, Private Bag 129, Hobart, Tasmania, 7001, Australia	Institute for Marine and Antarctic Studies, University of Tasmania, Private Bag 129, Hobart, Tasmania, 7001, Australia	Institute for Marine and Antarctic Studies, University of Tasmania, Private Bag 129, Hobart, Tasmania, 7001, Australia	School of Life and Environmental Sciences, Faculty of Science, Engineering and Built Environment, Deakin University, Princes Hwy, Sherwood Park, Warrnambool, Victoria, 3280, Australia	NSW Office of Environment and Heritage (OEH), 59-61 Goulburn Street, Sydney, 2001, Australia	NSW Department of Primary Industries (DPI) Port Stephens Fisheries Institute, Locked Bag 1, Nelson, Bay New South Wales, 2315, Australia	Institute for Marine and Antarctic Studies, University of Tasmania, Private Bag 129, Hobart, Tasmania, 7001, Australia	School of Biological Sciences, University of Western Australia, 35 Stirling Highway, Crawley, 6008, Australia	Institute for Marine and Antarctic Studies, University of Tasmania, Private Bag 129, Hobart, Tasmania, 7001, Australia	Department of Environment and Natural Resources (DENR), Northern Territory Government, PO Box 496, Northern, Territory, 0831, Australia	Institute for Marine and Antarctic Studies, University of Tasmania, Private Bag 129, Hobart, Tasmania, 7001, Australia	Evaluation and Ecological Science Unit, Science Group, Department of Environment, Water and Natural Resources, Level 7, 81 Waymouth Street, Adelaide, South Australia, 5001, Australia	Institute for Marine and Antarctic Studies, University of Tasmania, Private Bag 129, Hobart, Tasmania, 7001, Australia
Study Person Roles
Study Person Roles Term Accession Number
Study Person Roles Term Source REF
Comment[Study Person ORCID]	""	0000-0002-6167-1356	""	""	""	""	""	0000-0002-1874-0619	""	""	""	""	""	""
Comment[Funder]
Comment[FundRef ID]
Comment[Funder Term Source REF]
Comment[Grant Identifier]
